# Supplementary material for: Estimation of required sample size for external validation of risk models for binary outcomes
Source: Stat Methods Med Res. 2021 Apr 21;30(10):2187–206. doi: 10.1177/09622802211007522 (PMC8529102; doi:10.1177/09622802211007522)
Supplement: sj-txt-3-smm-10.1177_09622802211007522 - Supplemental material for Estimation of required sample size for external validation of risk models for binary outcomes [file sj-txt-3-smm-10.1177_09622802211007522.txt]

######################################################################


##########  Worked example  (Section 7 of main paper)       ##########


######################################################################


# Load required packages


library("pROC"); library("sn");library("MASS"); require(pracma)


#Required functions


invlogit    <- function(x){exp(x)/(1+exp(x))}


######################################################################


# Precision-based sample size calculation


# Input parameters 


# Required standard error of the C-statistic, calibration in 

# the large and calibration slope to be 0.025, 0.15 and 0.15,

# respectively


varc   <- 0.025^2

varcs  <- 0.15^2

varcl  <- 0.15^2


#Anticipated population values for C and p


p <- 0.057

c <- 0.77


######################################################################


# C-statistic - Approximation 


##############################


N            <- (c-2*T.Owen(-qnorm(c),1/sqrt(3))-c^2)/((p-p^2 )*varc) 

N            <- ceiling(N) 

events       <- ceiling(N*p)

N_c_app      <-N

events_c_app <-events

N_c_app; events_c_app


##############################################################################


# C-statistic - Numerical Integration (Assuming marginal Normality)


#################################


# For the numerical integration method a distribution for the linear predictor 

# needs to be assumed. In this calculation we assume marginal normality for

# the linear predictor


#f1 and f2 are functions that contain the integrad in equation (5) and (6)

#as given by Gail and Pfeiffer (2005)

f1<-function(x, mu, s) 1/(2*s**2*pi)**0.5 * exp(-(x-mu)**2/(2*s**2)) * (1+exp(-x))^-1

f0<-function(x, mu, s) 1/(2*s**2*pi)**0.5 * exp(-(x-mu)**2/(2*s**2))* (1-(1+exp(-x))^-1)


# The following functions are used to calculate P(eta_0<eta_1) and 

# P(eta_1<eta_0)


intf0<-function(upper) {

  prob<-NULL

  for (i in 1:length(upper)){

    prob[i]<-integrate(f0, -Inf, upper=upper[i], mu=mu, s=sigma)$value/integrate(f0, -Inf, Inf, mu=mu, s=sigma)$value

  }

  prob}


intf1<-function(upper) {

  prob<-NULL

  for (i in 1:length(upper)){

    prob[i]<-integrate(f1, -Inf, upper=upper[i], mu=mu, s=sigma)$value/integrate(f1, -Inf, Inf, mu=mu, s=sigma)$value

  }

  prob}


# Input values for mu and sigma assuming marginal normality

# Factor fc can be used to fine-tuned this when C is high

# See small section of code after the worked example below


fc=1.00

sigma_c <- sqrt(2)*qnorm(c)*fc

mu<-0.5*(2*p-1)*(sigma_c^2)+log(p/(1-p))

sigma<-sqrt((sigma_c^2)*(1+p*(1-p)*(sigma_c^2)))


#We now get the cumulative distribution of eta_0 and eta1

# A vector of values to cover the range of possible values of eta_0 

#and eta_0


#Pre-processing to narrow down the integration range


x<-seq(-14,14,0.01)

length(x)


p_eta0<-NULL ; p_eta1<-NULL


#Numerical integration to get P(eta_0<x) and P(eta_1<x)

#Equations for Gail and Pfeiffer (2005)


for (i in 1: length(x) ) {

  p_eta1[i]<-integrate(f1, -Inf, x[i], mu=mu,subdivisions = 1000L, s=sigma)$value/integrate(f1, -Inf, Inf, subdivisions = 1000L,mu=mu, s=sigma)$value

  p_eta0[i]<-integrate(f0, -Inf, x[i], mu=mu,subdivisions = 1000L, s=sigma)$value/integrate(f0, -Inf, Inf, subdivisions = 1000L,mu=mu, s=sigma)$value

  #print(i)

}


d0<-data.frame(cbind(x,p_eta0))

d1<-data.frame(cbind(x,p_eta1))


View(d1)


d01 <- subset(d0, p_eta0<(1-0.00001) & p_eta0>0.00001)

d11 <- subset(d1, p_eta1<(1-0.00001) & p_eta1>0.00001)


a<-d01$x[1]

b<-d11$x[nrow(d11)]


c(a,b)


## Actual numerical integration starts here


step<-(0.0001)


x<-seq(a,b,step)


p_eta0<-NULL

p_eta1<-NULL


#Numerical integration to get P(eta_0<x) and P(eta_1<x)

#Equations for Gail and Pfeiffer


for (i in 1: length(x) ) {

  p_eta1[i]<-integrate(f1, -Inf, x[i], mu=mu, s=sigma)$value/integrate(f1, -Inf, Inf, mu=mu, s=sigma)$value

  p_eta0[i]<-integrate(f0, -Inf, x[i], mu=mu, s=sigma)$value/integrate(f0, -Inf, Inf, mu=mu, s=sigma)$value

  #print(i)

}


p_eta0[1]=0 ; p_eta1[1]=0 

p_eta0[length(x)]=1 ; p_eta1[length(x)]=1 


# Inverse CDF to sample from the distribution of eta_0 and eta_1

u<-sort(runif(1000000))

eta0<-interp1(x=p_eta0,y=x,xi=u)

hist(eta0)


u<-sort(runif(1000000))

eta1<-interp1(x=p_eta1,y=x,xi=u)

hist(eta1) # Distribution of eta_0 and eta_1 is approximately normal, as expected


# Compute EK=E(P(eta_0<eta_1))

prob<-NULL

prob<-intf0(eta1)

E_K2<-mean(prob^2)


#Calculate  the true C and p for these values of mu and sigma

c_ni      <- mean(prob)

p_ni      <- integrate(f1, -Inf, Inf, mu=mu, s=sigma)$value

c_true    <- c_ni 

p_true    <- p_ni


# Compute EG=E(P(eta_1<eta_0))

prob<-NULL

prob<-intf1(eta0)

E_G2<-mean((1-prob)^2);


#Enter in the formula

N              <- (1/varc)*((1-p_true)*E_K2+p_true*E_G2-c_true^2) /(p_true*(1-p_true))

N              <- ceiling(N) 

events         <- ceiling(N*p)

N_c_ni         <-N

events_c_ni    <-events

N_c_ni; events_c_ni


##############################################################################


### Calibration slope - Approximation 


#################################################


A        <- 2*p*(1-p)*qnorm(c)^2

N        <- 1/varcs * (1/A+2)

N        <- ceiling(N)

events   <- ceiling(N*p)

N_cs_app <- N; events_cs_app<-events


##############################################################################


### Calibration slope - Numerical integration


#################################################


fc=1.00

sigma_c <- sqrt(2)*qnorm(c)*fc

mu<-0.5*(2*p-1)*(sigma_c^2)+log(p/(1-p))

sigma<-sqrt((sigma_c^2)*(1+p*(1-p)*(sigma_c^2)))


f_omega<-function(x, mu, s) 1/(2*s**2*pi)**0.5 * exp(-(x-mu)**2/(2*s**2))*((1+exp(-x))^-1)*(1-(1+exp(-x))^-1)

f_omega_eta<-function(x, mu, s) 1/(2*s**2*pi)**0.5 * exp(-(x-mu)**2/(2*s**2))*((1+exp(-x))^-1)*(1-(1+exp(-x))^-1)*x

f_omega_etasq<-function(x, mu, s) 1/(2*s**2*pi)**0.5 * exp(-(x-mu)**2/(2*s**2))*((1+exp(-x))^-1)*(1-(1+exp(-x))^-1)*x^2


E_omega=integrate(f_omega, -Inf, Inf, mu=mu, s=sigma)$value

E_omega_eta_sq <-integrate(f_omega_etasq, -Inf, Inf, mu=mu, s=sigma)$value

E_omega_eta<-integrate(f_omega_eta, -Inf, Inf, mu=mu, s=sigma)$value


numer        <- E_omega

denom        <- E_omega *E_omega_eta_sq-E_omega_eta^2

N            <- 1/varcs * (numer/denom)

N            <- ceiling(N)

events       <- ceiling(N*p)

N_cs_ni      <- N; 

events_cs_ni <- events


N_cs_ni; N_cs_app

events_cs_ni;events_cs_app


##############################################################################


### Calibration in the large - Approximation 


#################################################


fc=1.00

sigma_c <- sqrt(2)*qnorm(c)*fc

mu<-0.5*(2*p-1)*(sigma_c^2)+log(p/(1-p))

sigma<-sqrt((sigma_c^2)*(1+p*(1-p)*(sigma_c^2)))


# Calibration in the large - Approximation (Formula 16 of main paper)


p_tilde       <-  exp(mu)/(1+exp(mu))

term1m        <-  p_tilde*(1-p_tilde)

term2m        <-  (1/2)*(1-6*p_tilde+6*p_tilde^2)*p_tilde*(1-p_tilde)*sigma^2

N             <-  1/(varcl*(term1m+term2m))

N             <-  ceiling(N)

events        <-  ceiling(N*p)

N_cl_app      <-  N; 

events_cl_app <-  events


##############################################################################


### Calibration in the large - numerical integration 


####################################################


N            <- 1/varcs * (1/E_omega)

N            <- ceiling(N)

events       <- ceiling(N*p)

N_cl_ni      <- N; 

events_cl_ni <- events


N_cl_ni; N_cl_app

events_cl_ni;events_cl_app


###########################################################################


### Summarise results for the worked example


####################################################


ss <- c(N_c_app, N_c_ni, N_cs_app, N_cs_ni, N_cl_app, N_cl_ni)

ev <- c(events_c_app, events_c_ni, events_cs_app, events_cs_ni, events_cl_app, events_cl_ni)


res            <- as.data.frame(rbind(ss,ev))

names(res)     <- c("C-stat(app)", "C-stat(ni)", "Cal. Slope (app)", 

                    "Cal. Slope (ni)",  "Cal. large (app)", "Cal. large (ni)")

row.names(res) <- c("Sample Size", "Events")

View(res)


####################################################


# Functions to compute the actual C-statistic and outcome prevalence for mu 

# and sigma^2 given in equations (7) and (8) of main paper

# under the assumption of marginal normality


# Arguments


# nevents= number of events. nevents>1E05

# p,c    = anticipated values for C statistic, outcome prevalence

# fc     = inflation factor to fine tune sigma^2 for high values of

#          anticipated to give the target. Suggested values: 

# fc=1.0 for C<0.7, 

# fc=1.00-1.01 for C=0.70 to 0.80 

# fc=1.01-1.03 for C=0.80 to 0.85 

# fc=1.04-1.06 for C=85 to 0.90 

#See details for fc in Supplementary Material 1


# Output 

# The true value of p and C that correspond to the values of  values

# of and sigma^2 given in equations (7) and (8)


meas_true<- function(nevents,p,c,fc=1) {

  n<-nevents/p

  sigma_c <- sqrt(2)*qnorm(c)*fc

  

  mu<-0.5*(2*p-1)*(sigma_c^2)+log(p/(1-p))

  sigma<-sqrt((sigma_c^2)*(1+p*(1-p)*(sigma_c^2)))

  

  eta <- rnorm(n,mu,sigma) 

  p_est <- invlogit(eta) 

  y <- rbinom(n,1,p_est)

  

  n1<-sum(y)

  n0<-n-n1

  cstat <- roc(y,eta,quiet=TRUE,ci=FALSE)

  c_est <- as.vector(cstat$auc)

  

  out<-c(mean(y),c_est,mu,sigma)

  round(out,3)

}


# Example to check true values for high C using these equations

# For very high c the value of fc can be adapted to match more

# closely the require true value of C 

# and extract the corresponding values of mu and sigma to

# be used in the sample size equations


# True value of C and p based on equations (7) and (8)


true <- meas_true(300000,p=0.1,c=0.85,fc=1); 

c_actual<-true[2]; p_actual <-true[1]

c_actual; p_actual


# Thes values of mu=-3.07 and sigma=1.601 correspond to a 

# slightly smaller c (0.843) than the required 

# anticipated. 


# Fine tuning with the factor fc=1.03 gives the value of actual c

#  closer to the one required.


true <- meas_true(300000,p=0.1,c=0.85,fc=1.03)

c_actual<-true[2]; p_actual <-true[1]

mu<-true[3]; sigma<-true[4]

c_actual; p_actual; mu;sigma


# So, instead of mu=-3.07  and sigma=1.601 as given by (7)  and (8)

# mu=-3.109 and sigma=1.657 can be used instead for the methods that require 

# an input value for mu and sigma. 

# However, the effect on the sample size calculations will be negligible

# unless  the required C is 0.9 or higher, so equations (7) and (8) will be

# generally appropriate.


################################################################################


#R code for the DGM1

#The linear predictor is conditionally Normally distributed given Y with the corresponding variances being equal. Data are generated from a LDA model under Assumption 2. 


library("readstata13");library("pROC");library("robustbase");library("scoring")

library("rms");library("EnvStats");library("safeBinaryRegression");library("MASS")

library("Matrix");library("speedglm");library("BaylorEdPsych");library("sn")

library("pracma");require(ggplot2);require(gridExtra);library("openxlsx")


#Compare the empirical SE and approx. SE of performance measures 


invlogit    <- function(x){exp(x)/(1+exp(x))}


variancetest<- function(nevents,p,truec,truecs) {


  sigma <- sqrt(2)*qnorm(c)

  

  n1 <- nevents

  n0 <- round(round(nevents/p)-nevents)

  n<-n0+n1


  mu1 <- (sigma^2)/2 + log(n1/n0)

  mu0 <- mu1-sigma^2

  

  eta0 <- rnorm(n0,mu0,sigma) 

  eta1 <- rnorm(n1,mu1,sigma) 

  

  eta    <- c(eta0,eta1)

  pa_val <- invlogit(eta) 

  y  <- c(rep(0,n0), rep(1,n1))


  cc <- roc(y,eta,quiet=TRUE,ci=TRUE)

  c <- as.vector(cc$auc)

  

  css    <- speedglm(y ~ eta, family=binomial(link='logit')) 

  cs  <- as.numeric(coef(css))[2]

  


  out<-c(round(p,2),truec,truecs,c,cs)

  out

  

}


Nsim <- 10000


res<-NULL


for (p in c(0.05,0.1,0.3)){

  

  for (c in c(0.64,0.72,0.8,0.85,0.9)){

    

    print(c(p,c))

    

    for (nevents in c(50,100,200,400)){

      

a<-matrix(NA,nrow=Nsim, ncol=5)


for (i in 1:Nsim){

  

set.seed(i)  

  

a[i,]<-variancetest(nevents,p,c,1)

  

}


var_emp<- apply(a,2,var,na.rm=TRUE)[4:5]

n<-nevents/p

var_emp_c=var_emp[1]

var_emp_cs=var_emp[2]

A <- 2*p*(1-p)*qnorm(c)^2

var_app_cs <-1/(A*n)+2/(n-2)   

var_app_c=((c-2*T.Owen(-qnorm(c),1/sqrt(3)))-c^2)/(n*p-n*p^2) 


a_sum <- c(p,c,nevents,sqrt(var_emp_c), sqrt(var_app_c),sqrt(var_app_c)/sqrt(var_emp_c),  

           sqrt(var_emp_cs), sqrt(var_app_cs),sqrt(var_app_cs)/sqrt(var_emp_cs) )


res<-rbind(res, a_sum)

  }}}


res_se <- res


res_se<-data.frame(res_se)


colnames(res_se) <- c("p","c","n_events","se_emp_c","se_app_c","se_app_c/se_emp_c","se_emp_cs","se_app_cs","se_app_cs/se_emp_cs")

View(res_se)


#R code for DGM3

invlogit    <- function(x){exp(x)/(1+exp(x))}


################################################################################################

############compare empirical SE vs Approx. SE of performance measures##########################

################################################################################################


meas_true<- function(nevents,p,c,fc) {

  n       <- nevents/p

  sigmain <- sqrt(2)*qnorm(c)*fc

  

  mu      <-0.5*(2*p-1)*(sigmain^2)+log(p/(1-p))

  sigma   <-sqrt((sigmain^2)*(1+p*(1-p)*(sigmain^2)))

  

  eta     <- rnorm(n,mu,sigma) 

  pi      <- invlogit(eta) 

  y       <- rbinom(n,1,pi)

  

  n1      <- sum(y)

  n0      <- n-n1

  cstat <- roc(y,eta,quiet=TRUE,ci=FALSE)

  c_est <- as.vector(cstat$auc)

  sigma0<-sd(eta[y==0]); sigma1<-sd(eta[y==1])

  

  sigma0<-round(sigma0,2)

  sigma1<-round(sigma1,2)

  out<-c(mean(y),c_est,mu,sigma,round(sigma0,2),round(sigma1,2))

  round(out,3)

}


meas<- function(nevents,p,c,fc) {

  

  n<-nevents/p

  

  sigmain <- sqrt(2)*qnorm(c)*fc

   mu     <-0.5*(2*p-1)*(sigmain^2)+log(p/(1-p))

  sigma   <-sqrt((sigmain^2)*(1+p*(1-p)*(sigmain^2)))

  

  

  eta <- rnorm(n,mu,sigma) 

  pi <- invlogit(eta) 

  y  <- rbinom(n,1,pi)


  

  cstat  <- roc(y,eta,quiet=TRUE,ci=FALSE)

  c      <- as.vector(cstat$auc)

  cs_mod <- speedglm(y ~ eta, family=binomial(link='logit')) 

  cs     <- as.numeric(coef(cs_mod))[2]

  cl_mod <- speedglm(y ~ offset(eta), family=binomial(link='logit')) 

  cl     <- as.numeric(coef(cl_mod))[1]

  out<-c(mean(y),c,cs,cl)

  out

  

}


Nsim <-10000


res<-NULL


for (p in c(0.05,0.1,0.3)){

  for (c in c(0.64, 0.72, 0.8, 0.85, 0.9)){


    fc=1

    if (c==0.8)            fc=1.01

    if (p<0.3  & c==0.85)  fc=1.03

    if (p<0.3  & c==0.9)   fc=1.05

    if (p==0.3 & c==0.85)  fc=1.02

    if (p==0.3 & c==0.9)   fc=1.04

    

    for (nevents in c(50, 100, 200,400)){

      

    print(c(p,c,nevents))


    n<-nevents/p

    a<-replicate(Nsim, meas(nevents,p=p,c=c,fc=fc) )

    a<-t(a)

    


true   <- meas_true(300000,p,c,fc=fc)

p_true <- true[1]; c_true <- true[2]

mu_true <- true[3];sigma_true<- true[4]


var_emp<- apply(a,2,var,na.rm=TRUE)[2:4]


var_emp_c=var_emp[1]    #empirical SE of C

var_emp_cs=var_emp[2]   #empirical SE of CS

var_emp_cl=var_emp[3]   #empirical SE of CSL


#approx. SE of C-statistics using NI


mu   <-mu_true

sigma<-sigma_true


g<-NULL; k<-NULL; x<-NULL


f1<-function(x, mu, s) 1/(2*s**2*pi)**0.5 * exp(-(x-mu)**2/(2*s**2)) * (1+exp(-x))^-1


f0<-function(x, mu, s) 1/(2*s**2*pi)**0.5 * exp(-(x-mu)**2/(2*s**2))* (1-(1+exp(-x))^-1)


x<-seq(-12,7,0.0005)


p_eta0<-NULL

p_eta1<-NULL


for (i in 1: length(x) ) {

  p_eta1[i]<-integrate(f1, -Inf, x[i], mu=mu, s=sigma)$value/integrate(f1, -Inf, Inf, mu=mu, s=sigma)$value

  p_eta0[i]<-integrate(f0, -Inf, x[i], mu=mu, s=sigma)$value/integrate(f0, -Inf, Inf, mu=mu, s=sigma)$value

  #print(i)

}


p_eta0[1]=0; p_eta0[length(p_eta0)]=1

p_eta1[1]=0; p_eta1[length(p_eta1)]=1


d0<-cbind(x,p_eta0)

View(d0)


d1<-cbind(x,p_eta1)

View(d1)


u<-sort(runif(50000))

eta0<-interp1(x=p_eta0,y=x,xi=u)

hist(eta0)


u<-sort(runif(50000))

eta1<-interp1(x=p_eta1,y=x,xi=u)

hist(eta1)


#Prob eta0<eta1, then expectation (mean)

prob<-replicate(30000,integrate(f0, -Inf, sample(eta1,1), mu=mu, s=sigma)$value/integrate(f0, -Inf, Inf, mu=mu, s=sigma)$value)

E_K2<-mean(prob^2)

#Prob eta1<eta0, then expectation (mean)

prob<-replicate(30000,integrate(f1, -Inf, sample(eta0,1), mu=mu, s=sigma)$value/integrate(f1, -Inf, Inf, mu=mu, s=sigma)$value)

E_G2<-mean((1-prob)^2)


var_c_ni  <- ((1-p_true)*E_K2+p_true*E_G2-c_true^2) /(n*p_true*(1-p_true))


#approx. SE of C-statistics using equation (9)

var_app_c   <- ((c_true-2*T.Owen(-qnorm(c_true),1/sqrt(3)))-c_true^2)/(n*p_true-n*p_true^2) 


#approx. SE of calibration slope using equation (16)

A           <- 2*p_true*(1-p_true)*qnorm(c_true)^2

var_app_cs  <-1/(A*n)+2/(n-2)   


#numerical integration


f_omega<-function(x, mu, s) 1/(2*s**2*pi)**0.5 * exp(-(x-mu)**2/(2*s**2))*((1+exp(-x))^-1)*(1-(1+exp(-x))^-1)


f_omega_eta<-function(x, mu, s) 1/(2*s**2*pi)**0.5 * exp(-(x-mu)**2/(2*s**2))*((1+exp(-x))^-1)*(1-(1+exp(-x))^-1)*x


f_omega_etasq<-function(x, mu, s) 1/(2*s**2*pi)**0.5 * exp(-(x-mu)**2/(2*s**2))*((1+exp(-x))^-1)*(1-(1+exp(-x))^-1)*x^2


mean_omega=integrate(f_omega, -Inf, Inf, mu=mu, s=sigma)$value

mean_omega_eta_sq <-integrate(f_omega_etasq, -Inf, Inf, mu=mu, s=sigma)$value

mean_omega_eta<-integrate(f_omega_eta, -Inf, Inf, mu=mu, s=sigma)$value


#approx. SE of calibration slope using equation (13)

numer       <-n*mean_omega

denom       <-n* mean_omega * n*mean_omega_eta_sq  - (n^2)*mean_omega_eta^2

var_app_cs2 <- numer/denom


#approx. SE of Calibration in the large using equation (14)

pin    <-exp(mu_est)/(1+exp(mu_est))

term1m <- n* pin*(1-pin)

term2m <- n* (1/2)*(1-6*pin+6*pin^2)*pin*(1-pin)*sigma_est^2

var_app_cl <- 1/ (term1m+term2m)


#approx. SE of Calibration in the large using equation (12)

var_app_cl2 <- 1/(n*mean_omega)


a_sum <- c(round(c(p_true,c_true),3),nevents,

           sqrt(var_emp_c), sqrt(var_app_c),(sqrt(var_app_c)/sqrt(var_emp_c)-1)*100,  

           sqrt(var_c_ni),(sqrt(var_c_ni)/sqrt(var_emp_c)-1)*100, 

           sqrt(var_emp_cs), sqrt(var_app_cs),(sqrt(var_app_cs)/sqrt(var_emp_cs)-1)*100,

           sqrt(var_app_cs2),(sqrt(var_app_cs2)/sqrt(var_emp_cs)-1)*100,

           sqrt(var_emp_cl), sqrt(var_app_cl),(sqrt(var_app_cl)/sqrt(var_emp_cl)-1)*100,

           sqrt(var_app_cl2),(sqrt(var_app_cl2)/sqrt(var_emp_cl)-1)*100,

           true[5],true[6])

res<-rbind(res, a_sum)

    }}}

res_se<-res


colnames(res_se) <- c("p","c","n_events","se_emp_c","se_app_c","Bias_se_app","se_ni_c","Bias_se_ni",

                      "se_emp_cs","se_app_cs","Bias_se_app_cs",

                      "se_app_cs2","Bias_se_app_cs2",

                      "se_emp_cl","se_app_cl","Bias_se_app_cl",

                      "se_app_cl2","Bias_se_app_cl2","sigma0","sigma1")


#################################################################################################

###########################events required to achieve target SE##################################

#################################################################################################


# approx. No of events vs true No of events required to achieve the SE of C-statistic = 0.0125,0.025,0.05 

cstat<- function(nevent,p,mu,sigma) {

  n     <- nevent/p

  eta   <- rnorm(n,mu,sigma) 

  p_est <- invlogit(eta) 

  y     <- rbinom(n,1,p_est)

  

  cstat <- pROC::roc(y,eta,quiet=TRUE,ci=FALSE)

  c_est <- as.vector(cstat$auc)

}


find_events_req_c <- function(se_true,p,mu,sigma,nstart1,nstart2,nstart_sim, tol=0.00001){

  

  #initial values

  n1<-nstart1

  n2<-nstart2

  nsim<-nstart_sim

  

  #set.seed(0)

  

  se1<-sd(replicate(nsim, cstat(n1,p,mu,sigma)))

  se2<-sd(replicate(nsim, cstat(n2,p,mu,sigma)))

  se1;se2

  

  d1<-(se1-se_true)

  d2<-(se2-se_true)

  d1;d2

  

  i<-1

  

  if (abs(d1)<abs(d2)) out<-c(n1,se1) else out<-c(n2,se2)

  

  miniter<-5

  

  while (min(abs(d1),abs(d2))>tol & i<10){

    

    #set.seed(i)

    

    if (abs(d1)>abs(d2) & sign(d1)!=sign(d2)) n1<-(n1+n2)/2 

    if (abs(d1)<abs(d2) & sign(d1)!=sign(d2)) n2<-(n1+n2)/2

    if (sign(d1)==sign(d2) & n1>n2)  {n1<-n1+5; n2<-n2-5}

    if (sign(d1)==sign(d2) & n1<n2)  {n1<-n1-5; n2<-n2+5}

    

    nsimnew<-nsim

    

    se1<-sd(replicate(nsimnew, cstat(n1,p,mu,sigma) ))

    se2<-sd(replicate(nsimnew, cstat(n2,p,mu,sigma) ))

    se1;se2

    d1=se1-se_true

    d2<-se2-se_true

    i<-i+1

    print(i-1)

    if (abs(d1)<abs(d2)) out<-c(n1,se1) else out<-c(n2,se2)

  }

  

  out

}


req_event_c <-NULL


for (se_true in c(0.0125,0.025,0.05)){

    for (p in c(0.05,0.1,0.3)){

        for (c in c(0.64,0.72,0.8,0.85,0.9)){

          

          fc=1

          if (c==0.8)            fc=1.01

          if (p<0.3  & c==0.85)  fc=1.03

          if (p<0.3  & c==0.9)   fc=1.05

          if (p==0.3 & c==0.85)  fc=1.02

          if (p==0.3 & c==0.9)   fc=1.04

          

          print(c(se_true,p,c))

          

          true   <- meas_true(400000,p,c,fc=fc)

          p_true <- true[1]; c_true <- true[2]

          mu_true<-true[3];sigma_true=true[4]

          

          

          

       events_start <- ceiling((c-2*T.Owen(-qnorm(c),1/sqrt(3))-c^2)/((p-p^2)*se_true^2)*p) 

      

      

      if (c==0.64)   {nstart1 <- events_start*0.97 ; nstart2<-events_start*1.05}  

      if (c==0.72)   {nstart1 <- events_start*0.97 ; nstart2<-events_start*1.05}

      if (c==0.8)    {nstart1 <- events_start*0.97 ; nstart2<-events_start*1.05}

      if (c==0.85)   {nstart1 <- events_start*0.80 ; nstart2<-events_start*1.05}

      if (c==0.9)    {nstart1 <- events_start*0.7 ;  nstart2<-events_start*1.5}

      

      

      nstart1<-ceiling(nstart1)

      nstart2<-ceiling(nstart2)

      

      error  <- NULL

      

      a <- tryCatch({find_events_req_c(se_true,p,c,nstart1,nstart2,15000,tol=0.0001) 

      }, error=function(e){cat("error:",conditionMessage(e), "\n")})  

      if(inherits(a,"NULL")){

        error          <- error + 1

      }

      else{

        events_req <- ceiling(a[1])

        se_emp     <- a[2]

        nn         <-   events_req/p


        

   

        #####  Numerical Integration  for C ####

        mu    <- mu_true

        sigma <- sigma_true

        

        f1<-function(x, mu, s) 1/(2*s**2*pi)**0.5 * exp(-(x-mu)**2/(2*s**2)) * (1+exp(-x))^-1

        f0<-function(x, mu, s) 1/(2*s**2*pi)**0.5 * exp(-(x-mu)**2/(2*s**2))* (1-(1+exp(-x))^-1)

        

        x<-seq(-14,14,0.01)

        length(x)

        

        p_eta0<-NULL

        p_eta1<-NULL

        

        

        for (i in 1: length(x) ) {

          p_eta1[i]<-integrate(f1, -Inf, x[i], mu=mu,subdivisions = 1000L, s=sigma)$value/integrate(f1, -Inf, Inf, subdivisions = 1000L,mu=mu, s=sigma)$value

          p_eta0[i]<-integrate(f0, -Inf, x[i], mu=mu,subdivisions = 1000L, s=sigma)$value/integrate(f0, -Inf, Inf, subdivisions = 1000L,mu=mu, s=sigma)$value

          #print(i)

        }

        

        d0<-data.frame(cbind(x,p_eta0))

        d1<-data.frame(cbind(x,p_eta1))

        

        d01 <- subset(d0, p_eta0<(1-0.00001) & p_eta0>0.00001)

        d11 <- subset(d1, p_eta1<(1-0.00001) & p_eta1>0.00001)

        

        a<-d01$x[1]

        b<-d11$x[nrow(d11)]


        

        

        step<-(0.00005)

        

        x<-seq(a,b,step)

        

        p_eta0<-NULL

        p_eta1<-NULL

        

        

        for (i in 1: length(x) ) {

          p_eta1[i]<-integrate(f1, -Inf, x[i], mu=mu,subdivisions = 10000L, s=sigma)$value/integrate(f1, -Inf, Inf, subdivisions = 10000L,mu=mu, s=sigma)$value

          p_eta0[i]<-integrate(f0, -Inf, x[i], mu=mu,subdivisions = 10000L, s=sigma)$value/integrate(f0, -Inf, Inf, subdivisions = 10000L,mu=mu, s=sigma)$value

          #print(i)

        }

        

        p_eta0[1]=0 ; p_eta1[1]=0 

        p_eta0[length(x)]=1 ; p_eta1[length(x)]=1 

        

        ####

        

        u<-sort(runif(1000000))

        eta0<-interp1(x=p_eta0,y=x,xi=u)

        #hist(eta0)

        

        u<-sort(runif(1000000))

        eta1<-interp1(x=p_eta1,y=x,xi=u)

        #hist(eta1)

        

        

        intf0<-function(upper) {

          prob<-NULL

          for (i in 1:length(upper)){

            prob[i]<-integrate(f0, -Inf, upper=upper[i], mu=mu, s=sigma)$value/integrate(f0, -Inf, Inf, mu=mu, s=sigma)$value

          }

          prob}

        

        

        intf1<-function(upper) {

          prob<-NULL

          for (i in 1:length(upper)){

            prob[i]<-integrate(f1, -Inf, upper=upper[i], mu=mu, s=sigma)$value/integrate(f1, -Inf, Inf, mu=mu, s=sigma)$value

          }

          prob}

        

        prob<-intf0(eta1)

        E_K2<-mean(prob^2);E_K2

        prob<-intf1(eta0)

        E_G2<-mean((1-prob)^2); 

        c_ni <- 1-mean(prob)

        p_ni <- integrate(f1, -Inf, Inf, mu=mu, s=sigma)$value

        event_req_ni    <- ((1-p_ni)*E_K2+p_ni*E_G2-c_ni^2) /(se_true^2*p_ni*(1-p_ni))*p_ni

        

        

        events_req_app <- ceiling((c_ni-2*T.Owen(-qnorm(c_ni),1/sqrt(3))-c_ni^2)/((p_ni-p_ni^2)*se_true^2)*p_ni) 

        

        a_sum <- c(p,c,se_true, events_req, events_req_app, events_req_app/events_req, event_req_ni ,event_req_ni/events_req)

        

        req_event_c <-rbind(req_event_c, a_sum)

        print(c)

      }}}}


req_event_c <-data.frame(req_event_c) 


colnames(req_event_c) <- c("p","c","se_true", "events_req", "events_req_app", "events_req_app/events_req", "events_req_ni", "events_req_ni/events_req")


##########################################################################################################

#approx. No of events vs true No of events required to achieve the SE of Calibration slope = 0.05,0.10,0.15 


cal<- function(nevents,p,c) {

  fc=1

  if (c==0.8)            fc=1.01

  if (p<0.3  & c==0.85)  fc=1.03

  if (p<0.3  & c==0.9)   fc=1.05

  if (p==0.3 & c==0.85)  fc=1.02

  if (p==0.3 & c==0.9)   fc=1.04

  

  n       <- nevents/p

  sigmain <- sqrt(2)*qnorm(c)*fc

  

  mu      <- 0.5*(2*p-1)*(sigmain^2)+log(p/(1-p))

  sigma   <- sqrt((sigmain^2)*(1+p*(1-p)*(sigmain^2)))

  

  eta     <- rnorm(n,mu,sigma) 

  prob    <- invlogit(eta) 

  y       <- rbinom(n,1,prob)

  cs      <- coef(speedglm(y ~ eta, family=binomial(link='logit')))[2]

  cs

}


find_events_req_cs <- function(se_true,p,c,nstart1,nstart2,nstart_sim, tol=0.001){

  

  #initial values

  n1<-nstart1

  n2<-nstart2

  nsim<-nstart_sim

  

  #set.seed(0)

  

  se1<-sd(replicate(nsim, cal(n1,p,c) ))

  se2<-sd(replicate(nsim, cal(n2,p,c) ))

  se1;se2

  

  d1<-(se1-se_true)

  d2<-(se2-se_true)

  d1;d2

  

  i<-1

  

  if (abs(d1)<abs(d2)) out<-c(n1,se1) else out<-c(n2,se2)

  

  miniter<-5

  

  while (min(abs(d1),abs(d2))>tol){

    

    #set.seed(i)

    if (abs(d1)>abs(d2) & sign(d1)!=sign(d2)) n1<-(n1+n2)/2 

    if (abs(d1)<abs(d2) & sign(d1)!=sign(d2)) n2<-(n1+n2)/2

    if (sign(d1)==sign(d2) & n1>n2)  {n1<-n1+5; n2<-n2-5}

    if (sign(d1)==sign(d2) & n1<n2)  {n1<-n1-5; n2<-n2+5}

    

    nsimnew<-nsim

    se1<-sd(replicate(nsimnew, cal(n1,p,c)))

    se2<-sd(replicate(nsimnew, cal(n2,p,c)))

    se1;se2

    d1=se1-se_true

    d2<-se2-se_true

    i<-i+1

    print(i-1)

    if (abs(d1)<abs(d2)) out<-c(n1,se1) else out<-c(n2,se2)

  }

  out

}


req_event_cs<-NULL

for (se_true in c(0.05,0.1,0.15)){

  for (p in c(0.05, 0.1,0.3)){

    for (c in c(0.64,0.72,0.8,0.85,0.9)){

      

      #No of events required to achieve target SE using equation (18) 

      A <- 2*p*(1-p)*qnorm(c)^2

      events_req_app <- ceiling(1/se_true^2 * (1/A+2)*p)

      

      #No of events required to achieve target SE using equation (13) 

      sigmain           <- sqrt(2)*qnorm(c)

      mu                <- 0.5*(2*p-1)*(sigmain^2)+log(p/(1-p))

      sigma             <- sqrt((sigmain^2)*(1+p*(1-p)*(sigmain^2)))

      

      f_omega<-function(x, mu, s) 1/(2*s**2*pi)**0.5 * exp(-(x-mu)**2/(2*s**2))*((1+exp(-x))^-1)*(1-(1+exp(-x))^-1)

      

      f_omega_eta<-function(x, mu, s) 1/(2*s**2*pi)**0.5 * exp(-(x-mu)**2/(2*s**2))*((1+exp(-x))^-1)*(1-(1+exp(-x))^-1)*x

      

      f_omega_etasq<-function(x, mu, s) 1/(2*s**2*pi)**0.5 * exp(-(x-mu)**2/(2*s**2))*((1+exp(-x))^-1)*(1-(1+exp(-x))^-1)*x^2

      

      mean_omega=integrate(f_omega, -Inf, Inf, mu=mu, s=sigma)$value

      mean_omega_eta_sq <-integrate(f_omega_etasq, -Inf, Inf, mu=mu, s=sigma)$value

      mean_omega_eta    <-integrate(f_omega_eta, -Inf, Inf, mu=mu, s=sigma)$value

      numer             <-n*mean_omega

      denom             <-n* mean_omega * n*mean_omega_eta_sq  - (n^2)*mean_omega_eta^2

      events_req_app_ni <- rbind(req_event_cs_mc,(1/se_true^2)*(numer/denom)*p)

    

      #find the true No of events to achieve target SE  

      if (c==0.64)   {nstart1 <- events_req_app*1.00 ; nstart2<-events_req_app*1.05}  

      if (c==0.72)   {nstart1 <- events_req_app*1.02 ; nstart2<-events_req_app*1.1}

      if (c==0.8)    {nstart1 <- events_req_app*1.1  ; nstart2<-events_req_app*1.25}

      if (c==0.85)   {nstart1 <- events_req_app*1.1  ; nstart2<-events_req_app*1.35}

      if (c==0.9)    {nstart1 <- events_req_app*1.2  ; nstart2<-events_req_app*1.45}

      

      nstart1<-ceiling(nstart1)

      nstart2<-ceiling(nstart2)

      

      a          <- find_events_req_cs(se_true,p,c,nstart1,nstart2,15000, tol=0.001)

      events_req <- ceiling(a[1])

      se_emp<-a[2]

      

      #result

      a_sum <- c(p,c,se_true, events_req, events_req_app,events_req_app_ni, events_req_app/events_req, events_req_app_ni/events_req, se_emp)

      

      req_event_cs<-rbind(req_even_cs, a_sum)

      print(c)

    }}}


req_event_cs           <-data.frame(req_event_cs)

colnames(req_event_cs) <- c("p","c","se_true", "events_req", "events_req_app","events_req_app_ni","events_req_app/events_req","events_req_app_ni/events_req","se_emp_cs", "se_app")


#################################################################################################################

# approx. No of events vs true No of events required to achieve the SE of calibration in the large= 0.05, 0.1, 0.15 


cs_in_l<- function(nevents,p,c){

  n       <- nevents/p

  sigmain <- sqrt(2)*qnorm(c)

  

  mu     <- 0.5*(2*p-1)*(sigmain^2)+log(p/(1-p))

  sigma  <- sqrt((sigmain^2)*(1+p*(1-p)*(sigmain^2)))

  

  eta    <- rnorm(n,mu,sigma) 

  prob   <- invlogit(eta) 

  y      <- rbinom(n,1,prob)

  csl    <- coef(speedglm(y ~ offset(eta), family=binomial(link='logit')))[1]

  csl

}


req_event_csl<-NULL


for (se_true in c(0.05, 0.1, 0.15)){

  

  for (p in c( 0.1,0.3)){

    

    for (c in c(0.85,0.9)){

      

      

      sigmain<- sqrt(2)*qnorm(c)

      mu     <- 0.5*(2*p-1)*(sigmain^2)+log(p/(1-p))

      sigma  <- sqrt((sigmain^2)*(1+p*(1-p)*(sigmain^2)))

      

      #No of events required to achieve target SE using equation (19)

      pin    <-  exp(mu)/(1+exp(mu))

      term1m <-  pin*(1-pin)

      term2m <-  (1/2)*(1-6*pin+6*pin^2)*pin*(1-pin)*sigma^2

      events_req_app <-  ceiling(1/ (se_true^2*(term1m+term2m))*p)

      

      #No of events required to achieve target SE using equation (12)

      sigmain           <- sqrt(2)*qnorm(c)

      mu                <- 0.5*(2*p-1)*(sigmain^2)+log(p/(1-p))

      sigma             <- sqrt((sigmain^2)*(1+p*(1-p)*(sigmain^2)))

      

      f_omega<-function(x, mu, s) 1/(2*s**2*pi)**0.5 * exp(-(x-mu)**2/(2*s**2))*((1+exp(-x))^-1)*(1-(1+exp(-x))^-1)

      

      f_omega_eta<-function(x, mu, s) 1/(2*s**2*pi)**0.5 * exp(-(x-mu)**2/(2*s**2))*((1+exp(-x))^-1)*(1-(1+exp(-x))^-1)*x

      

      f_omega_etasq<-function(x, mu, s) 1/(2*s**2*pi)**0.5 * exp(-(x-mu)**2/(2*s**2))*((1+exp(-x))^-1)*(1-(1+exp(-x))^-1)*x^2

      

      mean_omega=integrate(f_omega, -Inf, Inf, mu=mu, s=sigma)$value

      mean_omega_eta_sq <-integrate(f_omega_etasq, -Inf, Inf, mu=mu, s=sigma)$value

      mean_omega_eta    <-integrate(f_omega_eta, -Inf, Inf, mu=mu, s=sigma)$value

      numer             <-n*mean_omega

      denom             <-n* mean_omega * n*mean_omega_eta_sq  - (n^2)*mean_omega_eta^2


      events_req_app_ni  <- rbind(req_event_csl_ni,1/(se_true^2*mean_omega)*p)

      

      n0 <- events_req_app # Set start value to supplied lower bound

      i  <- 1 

      

      if (c==0.64)   {n1 <- ceiling(events_req_app*0.9) ; n2<-ceiling(events_req_app*1.1)}  

      if (c==0.72)   {n1 <- ceiling(events_req_app*0.9) ; n2<-ceiling(events_req_app*1.1)}

      if (c==0.8)    {n1 <- ceiling(events_req_app*0.9) ; n2<-ceiling(events_req_app*1.1)}

      if (c==0.85)   {n1 <- ceiling(events_req_app*1) ;  n2<-ceiling(events_req_app*1.35)}

      if (c==0.9)    {n1 <- ceiling(events_req_app*1) ;  n2<-ceiling(events_req_app*1.5)}

      

      

      f <- function(x) abs(se_true -sd(replicate(15000,cs_in_l(x,p,c))))

      # Check the upper and lower bounds to see if approximations result in 0

      d1 <- abs(se_true -sd(replicate(15000,cs_in_l(n1,p,c))))

      d2 <- abs(se_true -sd(replicate(15000,cs_in_l(n2,p,c))))

      

      d <- 1

      i <- 1

      while (i < 100 && d > 0.001) {

        if (d1 > d2) {

          n1   <- ceiling((n1+n2)/2)

          se1  <- sd(replicate(15000,cs_in_l(n1,p,c)))

          d1    <- abs(se_true -se1)

          d     <- d1

          events_req      <- n1

          se_emp <- se1

        }

        else{

          n2   <- ceiling((n1+n2)/2)

          se2  <- sd(replicate(15000,cs_in_l(n2,p,c)))

          d2   <- abs(se_true -se2) 

          d    <- d2

          events_req    <- n2

          se_emp <- se2

        }

        print(i)

        i = i+1

        events_req

        se_emp

      }

      

      a_sum <- c(p,c,se_true, events_req, events_req_app,events_req_app_ni,events_req_app/events_req,events_req_app_ni/events_req ,se_emp)

      

      req_event_csl<-data.frame(rbind(req_event_csl, a_sum))

      print(c)

    }}}


colnames(req_event_csl) <- c("p","c","se_true", "events_req", "events_req_app", "events_req_app_ni", "events_req_app/events_req",  "events_req_app_ni/events_req", "se_emp_cs", "se_app")


#########################################################################################################################################################################################

########################################################Power and type 1 error###########################################################################################################

#########################################################################################################################################################################################


power_c <- function(p0=for_c0[1],p1=for_c1[1],c0=for_c0[2],c1=for_c1[2],mu=for_c1[3], sigma=for_c1[4],alpha=0.05,beta=0.1) {

  

  #alpha = type I error, significance level

  #beta  = type-II error, 1-beta=power

  #H0: c=c0

  #H1: c=c1

  

  d=c1-c0

  

  sd_c0=sqrt((c0-2*T.Owen(-qnorm(c0),1/sqrt(3))-c0^2) /(p0-p0^2))

  sd_c1=sqrt((c1-2*T.Owen(-qnorm(c1),1/sqrt(3))-c1^2) /(p1-p1^2))

  

  #Formula for ss calculation

  

  n <- ceiling(((qnorm(1-alpha)*sd_c0 + qnorm(1-beta)*sd_c1))^2/d^2) ;n

  

  #Generate data under the alternative hypothesis

  

  eta    <- rnorm(n,mu,sigma)

  y      <- rbinom(n,1,invlogit(eta))

  

  c      <- roc(y,eta,quiet=TRUE,ci=TRUE)

  c_est  <- as.vector(c$auc) 

  se_c   <- (c$ci[3]-c_est)/qnorm(0.975)

  c_est+qnorm(1-alpha) *se_c

  cov_c  <- ifelse( (c_est-qnorm(1-alpha) *se_c) >= c0 , 1, 0)

  n1<-ceiling(n*p0)

  

  out<-c(mean(y),c0,c1,c_est,n1,cov_c)

  out

}


type1_error_c<- function(p0=for_c0[1],p1=for_c1[1],c0=for_c0[2],c1=for_c1[2],mu=for_c0[3], sigma=for_c0[4],alpha=0.05,beta=0.1) {

  

  #alpha = type I error, significance level

  #beta  = type-II error, 1-beta=power

  #H0: c=c0

  #H1: c=c1

  

  d=c1-c0

  

  sd_c0=sqrt((c0-2*T.Owen(-qnorm(c0),1/sqrt(3))-c0^2) /(p0-p0^2))

  sd_c1=sqrt((c1-2*T.Owen(-qnorm(c1),1/sqrt(3))-c1^2) /(p1-p1^2))

  

  n <- ceiling(((qnorm(1-alpha)*sd_c0 + qnorm(1-beta)*sd_c1))^2/d^2) ;n

  

  n1<-ceiling(n*p0)

  

  #Generate data under the NULL hypothesis

  

  eta  <- rnorm(n,mu,sigma)

  y    <- rbinom(n,1,invlogit(eta))

  

  c     <- roc(y,eta,quiet=TRUE,ci=TRUE)

  c_est <- as.vector(c$auc)     

  se_c  <- (c$ci[3]-c_est)/qnorm(0.975)

  

  cov_c <- ifelse( (c_est+qnorm(1-alpha) *se_c) <= c0 , 1, 0)

  out   <- c(mean(y),c0,c1,c_est,n1,cov_c)

  out

  

}


#################


Nsim <- 100000

res<-NULL


for (dc in c(0.03, 0.05)){

  

  for (p in c(0.05,0.1,0.3)){

    

    for (c in c(0.64, 0.72, 0.8, 0.85)){

      

      print(c(p,c))

      

      for_c0<- meas_true(2000000,p,c,fc=1)

      for_c1<- meas_true(2000000,p,c+dc,fc=1)    

      

      a<-replicate(Nsim, type1_error_c(p0=for_c0[1],p1=for_c1[1],c0=for_c0[2],c1=for_c1[2],mu=for_c0[3], sigma=for_c0[4],alpha=0.05,beta=0.1) ); a<-t(a)

      type1_error_n<-round(colMeans(a),3);type1_error_n

      

      b<-replicate(Nsim, power_c(p0=for_c0[1],p1=for_c1[1],c0=for_c0[2],c1=for_c1[2],mu=for_c1[3], sigma=for_c1[4],alpha=0.05,beta=0.1) ); b<-t(b)

      power_n<-round(colMeans(b),3);power_n

      

      a_sum <- c(dc,p,c,c+dc,type1_error_n[5:6],power_n[6])

      

      res<-rbind(res, a_sum)

    }}}

res_power <- res


res_power<-data.frame(res_power)


colnames(res_power) <- c("Difference","p","c0","c1","nevents", "alpha","power")

View(res_power)
